# Supplementary material for: Reversal of pathological motor behavior in a model of Parkinson’s disease by striatal dopamine uncaging
Source: PLoS One. 2023 Aug 18;18(8):e0290317. doi: 10.1371/journal.pone.0290317 (PMC10437883; doi:10.1371/journal.pone.0290317)
Supplement: S1 Dataset — (XLSX) [file pone.0290317.s009.xlsx]

## Sheet: Fig 1C
DA-depleted
17.68
18.46
17.46
16.48
27.67
20.69

## Sheet: Fig 1F
control ipsi	control contra	DA-depleted ipsi	DA-depleted contra
0	0	3.9	0
0.1	0	4.9	0
0.2	0.2	4	0
0.1	0.2	3.6	0
0.1	0	5.4	0
0	0	4.3	0

## Sheet: Fig 2E
apomorphine ipsi	apomorphine contra	uncaged DA ipsi	uncaged DA contra
0	4	0	1
0	5.7	0	0.8
0	6.6	0	2.3
0	4.1	0	1
0	3.1	0.1	0.7
0	4	0	2.8

## Sheet: Fig 3B
control	DA-depleted
0.2657	0.0403
0.4928	0.1094
0.3641	0.1231
0.3608	0.1201
0.37084	0.0982
0.3888	0.0984

## Sheet: Fig 3D
basal	10 min	30 min	60 min
0.953	46.2	8.24	0.563
0.0128	48.3	3.18	0.302
0.00207	32.5	4.63	0.13
4.34	66.1	46.6	9.95

## Sheet: Fig 3F
pre	10 min	30 min	60 min
0	1.2	0.8	0
0	1.5	0.5	0
0	0.9	0.4	0
0	1.6	1.1	0
0	2.4	1.3	0
0	1.4	1.2	0

## Sheet: Fig 3G
pre	10 min	30 min	60 min
2.6	0	0.1	0.7
2.3	0	0.1	1.4
3.1	0	0.4	1.1
3.6	0	0.2	0.6
2.7	0	0.1	1.8
2.8	0	0	1.6

## Sheet: Fig 4B
1 Hz	10 Hz	20 Hz	50 Hz
0	3.15	1.95	3.5
0	1.9	3.45	3.1
0	2.55	2.8	2.4

## Sheet: Fig 4C
1 Hz	10 Hz	20 Hz	50 Hz
3.2	0	0	0
2.9	0	0	0
3.7	0	0	0

## Sheet: Fig 4E
1 mW	1.8 mW	2.6 mW	3.3 mW	4 mW
0	0	1.2	2.5	3.6
0	0	1	1.5	2.3
0	0	1.4	2	2.7

[truncated: 9 more sheets: Fig 4F, Fig 5C, Fig 5D, Fig 5G, Fig 5H, Fig 6C, Fig 6D, Fig 6E, Fig 6F]
